# Supplementary material for: Isolation and Characterization of E8 Monoclonal Antibodies from Donors Vaccinated with Recombinant Vaccinia Vaccine with Efficient Neutralization of Authentic Monkeypox Virus
Source: Vaccines (Basel). 2025 Apr 27;13(5):471. doi: 10.3390/vaccines13050471 (PMC12116032; doi:10.3390/vaccines13050471)
Supplement: Supplementary file 1 [file vaccines-13-00471-s001.zip]

Archive with 1 entries (1 files):
- vaccines-3596848-supplementary.pdf
